# Supplementary material for: Comparative Transcriptomic Analysis Reveals the Functionally Segmented Intestine in Tunicate Ascidian
Source: Int J Mol Sci. 2023 Mar 27;24(7):6270. doi: 10.3390/ijms24076270 (PMC10094616; doi:10.3390/ijms24076270)
Supplement: Supplementary file 1 [file ijms-24-06270-s001.zip]

Archive with 2 entries (2 files):
- 2023-03-02-supplemental-IJMS-zw.pdf
- Supplemental Table.xlsx
